# Supplementary material for: Current status of the remaining Mexican cloud forests: landscape findings and conservation initiatives
Source: PeerJ. 2024 Oct 24;12:e18386. doi: 10.7717/peerj.18386 (PMC11512799; doi:10.7717/peerj.18386)
Supplement: Supplemental Information 1 — Total area of all patches, number of patches, effective mesh size, total edge, and shape of Mixed forest patches within cloud forest polygons using the functions lsm_c_ca(), lsm_c_np(), lsm_c_mesh(), lsm_c_te() and lsm_c_shape_mn() of the ‘landscapemetrics’ package in R 4.3.1 [file peerj-12-18386-s001.csv]

bmm_cov_id	class	description	State	nearest_anp_distance_km	ca_total_class_area_2020	np_number_of_patches_2020	mesh_effective_mesh_size_2020	te_total_edge_2020	shape_mn_shape_index_2020
6000	6	Mixed forest	Tamaulipas	83.84365134	312.66	36	36.23783433	67.02	1.775247343
6050	6	Mixed forest	Tamaulipas	78.50088052	88.74	16	4.638478733	24.12	1.880309953
6735	6	Mixed forest	Tamaulipas	44.12815933	13079.61	39	9021.557696	367.83	1.699782333
7869	6	Mixed forest	Nayarit	0	1235.43	14	711.1593966	96.63	1.83954131
7945	6	Mixed forest	San Luis Potosi	0	15.03	7	0.004502753	6.81	1.63151821
8244	6	Mixed forest	Hidalgo	0	1761.93	160	102.7676092	388.35	1.83154868
8258	6	Mixed forest	Hidalgo	5.576236581	580.86	46	34.32638455	135.48	2.010658638
8340	6	Mixed forest	Hidalgo	5.07541161	1822.32	58	580.0891238	239.22	1.897875844
8369	6	Mixed forest	Hidalgo	0.861090634	78028.56	1473	11125.1121	8192.34	1.787177592
8371	6	Mixed forest	Hidalgo	41.81986281	370.08	14	99.32941757	77.76	2.451102709
8478	6	Mixed forest	Hidalgo	33.48557153	49.95	29	0.112390601	23.25	1.655942296
8599	6	Mixed forest	Hidalgo	20.64936335	1821.6	41	605.6401411	201.09	1.944682433
8636	6	Mixed forest	Hidalgo	0	0.9	1	0.000200321	0.48	1.263157895
8670	6	Mixed forest	Jalisco	0	198	8	7.230574957	28.11	2.119032611
8741	6	Mixed forest	Hidalgo	2.027840294	723.24	21	262.6746939	66.39	1.788441245
8812	6	Mixed forest	Hidalgo	7.698168259	17932.95	1091	1742.501185	3134.55	1.84327749
8876	6	Mixed forest	Hidalgo	24.38376568	968.76	42	277.6865075	144.42	1.827312284
9066	6	Mixed forest	Puebla	0.256974387	407.07	28	46.34815779	65.88	1.901212972
9095	6	Mixed forest	Puebla	0	3726.27	245	311.938538	554.19	1.781353497
9122	6	Mixed forest	Puebla	0	260.46	40	21.36315518	53.61	1.740201335
9174	6	Mixed forest	Puebla	0	3303	365	170.9767928	800.97	1.916636225
9341	6	Mixed forest	Puebla	19.7271912	3863.97	86	1077.536284	371.28	1.907570519
9352	6	Mixed forest	Jalisco	2.932893912	722.88	136	7.172030643	220.14	1.85605364
9445	6	Mixed forest	Puebla	42.26830012	1294.38	123	167.510947	349.74	1.989229663
9473	6	Mixed forest	Puebla	38.03163838	2236.5	115	446.2596831	371.22	1.851334646
9518	6	Mixed forest	Veracruz	8.671967106	30660.66	540	2714.807957	2892.75	1.882962555
9545	6	Mixed forest	Veracruz	28.24524797	1193.67	71	259.9303672	171.09	1.89074747
9801	6	Mixed forest	Michoacan	0.571333634	577.26	11	234.0847967	60.27	2.005065925
9852	6	Mixed forest	Jalisco	0	1073.61	221	4.829485403	355.5	1.839318595
9858	6	Mixed forest	Veracruz	1.709800338	3567.69	79	638.0040465	444.66	2.015254813
9983	6	Mixed forest	Michoacan	16.70323107	0.99	1	0.000213726	0.78	1.959798995
9995	6	Mixed forest	Veracruz	1.065944437	3298.77	146	333.0442246	514.2	1.905532577
10065	6	Mixed forest	Puebla	9.808640107	397.44	54	8.15502979	117.51	2.130359709
10089	6	Mixed forest	Puebla	15.40292314	1307.61	18	904.3701143	98.46	1.737038671
10105	6	Mixed forest	Puebla	15.27773303	2360.61	23	1131.20357	187.62	1.983080108
10194	6	Mixed forest	Veracruz	12.49244828	1560.51	57	355.6788915	193.83	1.877833296
10233	6	Mixed forest	Veracruz	14.36052524	1667.43	49	885.5577313	227.07	1.920531726
10272	6	Mixed forest	Veracruz	9.892425	3783.15	128	1264.085566	605.67	1.980275719
10313	6	Mixed forest	Veracruz	0	10674.99	568	1038.286592	1791.3	1.890056335
10350	6	Mixed forest	Morelos	0	614.97	14	128.226063	53.52	2.038370571
10371	6	Mixed forest	Mexico	0	1464.66	53	499.8587625	142.5	1.816986679
10394	6	Mixed forest	Mexico	0.985838688	82.62	8	2.750526724	12.51	1.739895261
10442	6	Mixed forest	Veracruz	0.922682607	179.28	16	11.81227697	32.04	1.861070605
10596	6	Mixed forest	Oaxaca	0	63598.86	897	27710.84946	5654.85	1.766469223
10674	6	Mixed forest	Veracruz	0	448.74	30	78.68203635	87.09	1.962749467
10708	6	Mixed forest	Mexico	27.69692033	271.53	13	27.51185802	37.68	1.791419497
11134	6	Mixed forest	Oaxaca	21.82620065	2592.36	12	1818.404116	103.59	1.819136188
11184	6	Mixed forest	Oaxaca	3.918038012	39104.19	98	6497.300339	1681.92	1.919634567
11355	6	Mixed forest	Chiapas	17.56851657	17004.69	764	1183.917395	2146.17	1.86243057
11362	6	Mixed forest	Oaxaca	39.62196269	111153.69	373	54029.63941	7339.29	1.75213832
11363	6	Mixed forest	Chiapas	22.61030072	15886.44	183	2243.167954	1421.25	1.893597042
11367	6	Mixed forest	Guerrero	67.60717581	2229.93	16	942.5788459	129.75	1.913073027
11376	6	Mixed forest	Guerrero	34.03514374	41284.17	893	2740.989896	4155.63	1.934852874
11379	6	Mixed forest	Chiapas	10.15722117	2.34	2	0.001225765	1.44	1.676282051
11388	6	Mixed forest	Guerrero	62.77289862	2116.8	59	332.7238687	290.94	2.066578563
11409	6	Mixed forest	Chiapas	33.50243916	1269.36	53	235.4229757	181.56	1.911635561
11426	6	Mixed forest	Guerrero	50.00316137	2349.09	147	302.9576904	423.54	1.830889405
11436	6	Mixed forest	Guerrero	24.78342597	484.83	66	10.44263759	104.7	1.778028042
11439	6	Mixed forest	Chiapas	6.729644308	3345.3	66	1237.258003	418.95	1.936712728
11447	6	Mixed forest	Oaxaca	34.58690251	11548.8	23	7606.160508	512.76	2.125357665
11464	6	Mixed forest	Chiapas	22.7516995	1822.77	4	955.7231945	129.78	3.094115819
11477	6	Mixed forest	Chiapas	4.66224932	31510.98	348	17235.25799	3158.1	1.744580022
11480	6	Mixed forest	Chiapas	0	889.56	160	2.816378774	243.78	1.811921435
11481	6	Mixed forest	Chiapas	12.88719672	33434.28	1098	7096.677053	4818.48	1.870399318
11500	6	Mixed forest	Oaxaca	36.3276568	1305.63	7	393.82288	60.69	2.047321932
11516	6	Mixed forest	Guerrero	52.33342703	503.82	32	21.07562113	68.19	1.786672581
11530	6	Mixed forest	Oaxaca	40.91014265	2418.03	7	594.1946285	120.66	2.361980212
11532	6	Mixed forest	Guerrero	63.54948044	6.21	2	0.014171787	2.52	1.9353881
11539	6	Mixed forest	Oaxaca	79.62949354	6148.62	40	2211.288001	410.1	1.915540683
11542	6	Mixed forest	Oaxaca	88.44850868	2607.21	9	455.3950469	169.29	2.846644011
11548	6	Mixed forest	Chiapas	7.685610877	5204.34	75	2754.25553	493.92	1.808358164
11564	6	Mixed forest	Guerrero	71.46446912	107.28	14	1.007331115	29.85	2.000985269
11591	6	Mixed forest	Oaxaca	68.68032468	263.43	3	46.00916041	25.62	2.28190926
11594	6	Mixed forest	Chiapas	25.14674851	12463.29	63	8734.016151	683.88	1.800773778
11607	6	Mixed forest	Oaxaca	100.9128968	32728.5	35	25053.10216	1578.03	2.156179039
11614	6	Mixed forest	Oaxaca	32.84679075	1854.72	3	1222.040934	68.97	2.476482744
11620	6	Mixed forest	Oaxaca	64.27753078	707.13	34	22.2572187	114.72	2.002324265
11623	6	Mixed forest	Chiapas	0	146.88	42	2.055373033	52.08	1.791856631
11624	6	Mixed forest	Chiapas	0	1315.53	30	602.6479849	124.05	1.691244297
11626	6	Mixed forest	Chiapas	5.780111163	100.53	56	0.106613538	48.3	1.682324182
11639	6	Mixed forest	Chiapas	26.79654365	3310.65	86	1129.073243	436.8	1.947587465
11669	6	Mixed forest	Chiapas	0	80.46	33	0.180028442	35.22	1.782946009
11676	6	Mixed forest	Oaxaca	29.40667027	2095.65	7	1456.362547	57.18	1.856544075
11683	6	Mixed forest	Oaxaca	28.57833251	11431.44	38	5913.354283	559.35	1.910428367
11702	6	Mixed forest	Oaxaca	81.36073122	792.54	14	233.783269	77.58	1.89416515
11705	6	Mixed forest	Chiapas	0	43016.04	1244	6997.756168	5550.3	1.828850961
11708	6	Mixed forest	Chiapas	45.85754737	7.38	7	0.002463019	4.38	1.505436478
11744	6	Mixed forest	Oaxaca	72.28162262	1422.72	4	812.6156549	45.99	1.733716159
11753	6	Mixed forest	Chiapas	32.45454398	221.58	29	3.532636292	60.75	1.987687423
11755	6	Mixed forest	Chiapas	15.56811147	3855.15	76	1956.451279	396.57	1.774964015
11871	6	Mixed forest	Chiapas	0	25117.29	113	16125.01603	1100.01	1.755096934
11978	6	Mixed forest	Oaxaca	55.87623792	344.88	2	29.94175361	17.97	2.416355489
11979	6	Mixed forest	Oaxaca	17.46076583	35358.21	56	27294.72291	1043.37	1.635375318
11998	6	Mixed forest	Chiapas	0	30855.06	38	22598.54777	813.81	1.770014647
12011	6	Mixed forest	Oaxaca	34.89189407	238.95	18	3.35828368	34.53	1.638178188
12015	6	Mixed forest	Oaxaca	16.13573184	4829.13	35	658.1168941	324.12	2.259188161
12016	6	Mixed forest	Oaxaca	18.27918505	10530.27	77	3107.963486	643.14	1.883445651
12026	6	Mixed forest	Oaxaca	20.24836009	3309.84	30	188.0156355	331.29	2.430832756
12059	6	Mixed forest	Chiapas	0	33577.29	65	24243.99266	1262.97	1.725724611
12085	6	Mixed forest	Chiapas	8.668278899	8546.22	89	735.3272294	748.86	2.11537922
12095	6	Mixed forest	Chiapas	0	18045.27	80	9764.889623	1084.08	1.785442744
